# Supplementary material for: Feed Components and Egg Allergenicity: Impact of Lupin and Soybean Meal Inclusion on Hen Egg Immunoreactivity (ELISA-Based Study)
Source: Foods. 2026 Apr 4;15(7):1231. doi: 10.3390/foods15071231 (PMC13072771; doi:10.3390/foods15071231)
Supplement: Supplementary file 1 [file foods-15-01231-s001.zip]

Archive with 1 entries (1 files):
- foods-4186532-supplementary.pdf
